# Supplementary material for: Recombination Rate Heterogeneity within Arabidopsis Disease Resistance Genes
Source: PLoS Genet. 2016 Jul 14;12(7):e1006179. doi: 10.1371/journal.pgen.1006179 (PMC4945094; doi:10.1371/journal.pgen.1006179)
Supplement: S1 Table — For each gene, chromosome, transcriptional start site (TSS) and termination site (TTS) are listed according to TAIR10 representative gene models. Historical recombination (cM/Mb) and diversity parameters (θ and π) were calculated for intragenic regions between TSS and TTS, using Eurasian and Swedish SNP datasets [72–74,82]. For R genes with known biological functions their given name is listed. In addition 3 columns have been added with TRUE/FALSE statements depending if the gene product has a match to the listed Pfam domain (TIR, NBS, LRR). Information is given on R gene locus structure, classified as either singleton, tandem, inverted or complex. The number of members within a repeated locus is listed. (XLSX) [file pgen.1006179.s007.xlsx]

## Sheet: S1_Table.csv
TAIR ID	R gene names	Chromosome	TSS	TTS	Strand	Eurasian cM/Mb	Eurasian theta	Eurasian pi	Swedish cM/Mb	Swedish theta	Swedish pi	TIR domain	NBS domain	LRR domain	TAIR annotation	R locus structure	R loci members
AT1G10920.1	LOV1	1	3644420	3647768	REVERSE	1.37221	0.00446118	0.0163548	1.04497	0.00201916	0.00831233	FALSE	TRUE	TRUE	NB-ARC domain-containing disease resistance protein	singleton	1
AT1G12210.1		1	4140948	4143605	FORWARD	1.53798	0.0115457	0.0421179	0.000650277	0.00684944	0.0252679	FALSE	TRUE	TRUE	RPS5-like 1	tandem	2
AT1G12220.1	RPS5	1	4144935	4147817	FORWARD	0.000636997	0.000140062	0.000289783	0.000651473	0.000300709	0.00117235	FALSE	TRUE	TRUE	Disease resistance protein (CC-NBS-LRR class) family	tandem	2
AT1G12280.1	SUMM2	1	4174875	4177559	REVERSE	0.240495	0.0045117	0.0156377	0.713362	0.00206646	0.00916742	FALSE	TRUE	TRUE	LRR and NB-ARC domains-containing disease resistance protein	tandem	2
AT1G12290.1		1	4178359	4181247	REVERSE	1.29613	0.00384369	0.0142049	0.795604	0.00222062	0.00941348	FALSE	TRUE	TRUE	Disease resistance protein (CC-NBS-LRR class) family	tandem	2
AT1G15890.1		1	5461317	5464223	FORWARD	0.00197071	0.00104179	0.00366205	0.416035	0	0	FALSE	TRUE	TRUE	Disease resistance protein (CC-NBS-LRR class) family	singleton	1
AT1G17600.1		1	6052936	6056664	REVERSE	0.736615	0.00297786	0.0112325	0.799819	0.0017669	0.00764055	TRUE	TRUE	TRUE	Disease resistance protein (TIR-NBS-LRR class) family	tandem inverted	3
AT1G17610.1		1	6056895	6058357	FORWARD	1.51653	0.00400209	0.0146655	1.10282	0.0022518	0.00890494	TRUE	TRUE	FALSE	Disease resistance protein (TIR-NBS class)	tandem inverted	3
AT1G17615.1		1	6059441	6060667	FORWARD	2.3648	0.00213911	0.00788173	1.45188	0.00169573	0.00555472	TRUE	TRUE	FALSE	Disease resistance protein (TIR-NBS class)	tandem inverted	3
AT1G27170.1		1	9434559	9439417	FORWARD	1.89265	0.00336567	0.0124811	0.00350719	0.00235514	0.00987168	TRUE	TRUE	TRUE	transmembrane receptors;ATP binding	tandem	2
AT1G27180.1		1	9439859	9446106	FORWARD	0.120519	0.00184191	0.00638179	0.322325	0.000888034	0.00306512	TRUE	TRUE	TRUE	disease resistance protein (TIR-NBS-LRR class), putative	tandem	2
AT1G31540.2	RAC1	1	11288452	11293753	REVERSE	118.302	0.0119951	0.0430576	58.041	0.0131137	0.0536648	TRUE	TRUE	TRUE	Disease resistance protein (TIR-NBS-LRR class) family	singleton	1
AT1G33560.1	ADR1	1	12168768	12172005	FORWARD	8.36795	0.00430235	0.0155824	6.0174	0.00289159	0.011306	FALSE	TRUE	TRUE	Disease resistance protein (CC-NBS-LRR class) family	singleton	1
AT1G47370.1		1	17365898	17368703	REVERSE	24.4679	0.00798673	0.029	14.4281	0.00902164	0.0371351	TRUE	FALSE	FALSE	Toll-Interleukin-Resistance (TIR) domain family protein	singleton	1
AT1G50180.1		1	18584235	18587136	FORWARD	1.89522	0.00674851	0.0239163	1.56289	0.00501883	0.0214339	FALSE	TRUE	TRUE	NB-ARC domain-containing disease resistance protein	singleton	1
AT1G51270.3		1	19007510	19011272	FORWARD	0.00230912	0.000536536	0.00205196	0.000848889	0.00391656	0.0158007	TRUE	FALSE	FALSE	structural molecules;transmembrane receptors;structural molecules	singleton	1
AT1G51480.1		1	19090847	19094306	REVERSE	18.7537	0.0102116	0.0369101	19.7244	0.00701572	0.0295444	FALSE	TRUE	TRUE	Disease resistance protein (CC-NBS-LRR class) family	singleton	1
AT1G52660.1		1	19613475	19614796	FORWARD	0.145217	0.00565072	0.0206726	3.0598	0.00236081	0.010366	FALSE	TRUE	FALSE	P-loop containing nucleoside triphosphate hydrolases superfamily protein	singleton	1
AT1G52900.1		1	19702211	19702916	REVERSE	0.577541	0.00800731	0.0275039	0.341793	0.00442067	0.0185639	TRUE	FALSE	FALSE	Toll-Interleukin-Resistance (TIR) domain family protein	singleton	1
AT1G53350.1		1	19903899	19907515	FORWARD	1.23278	0.00837291	0.0315143	4.01315	0.00455403	0.0189901	FALSE	TRUE	TRUE	Disease resistance protein (CC-NBS-LRR class) family	singleton	1
AT1G56510.1	WRR4	1	21167589	21173632	FORWARD	1.7218	0.000233834	0.000657625	1.15439	0.000114751	0.000329058	TRUE	TRUE	TRUE	Disease resistance protein (TIR-NBS-LRR class)	tandem inverted	3
AT1G56520.2		1	21174664	21178974	REVERSE	1.99719	0	0	1.01304	0	0	TRUE	TRUE	TRUE	Disease resistance protein (TIR-NBS-LRR class) family	tandem inverted	3
AT1G56540.1		1	21181664	21185306	FORWARD	15.2235	0.00243852	0.00803692	2.16488	0.00038076	0.00120534	TRUE	TRUE	TRUE	Disease resistance protein (TIR-NBS-LRR class) family	tandem inverted	3
AT1G57650.1		1	21351291	21354311	FORWARD	1.25514	0.00594803	0.0211892	17.496	0.00889614	0.0355704	FALSE	TRUE	TRUE	ATP binding	inverted	2
AT1G57670.1		1	21357169	21359872	REVERSE	21.1508	0.00440533	0.0158696	19.3627	0.00698941	0.0294019	TRUE	FALSE	FALSE	Toll-Interleukin-Resistance (TIR) domain family protein	inverted	2
AT1G57830.1		1	21420309	21420803	FORWARD	0.338365	0	0	0.362772	0	0	TRUE	FALSE	FALSE	Toll-Interleukin-Resistance (TIR) domain family protein	tandem	2
AT1G57850.1		1	21426690	21427349	FORWARD	0.338365	0	0	0.362772	0	0	TRUE	FALSE	FALSE	Toll-Interleukin-Resistance (TIR) domain family protein	tandem	2
AT1G58390.1		1	21690962	21694447	REVERSE	8.38936	0.00625504	0.0223425	14.6429	0.0103456	0.0434363	FALSE	TRUE	TRUE	Disease resistance protein (CC-NBS-LRR class) family	tandem	3
AT1G58400.1		1	21696165	21699118	REVERSE	1.62748	0	0	1.01041	0	0	FALSE	TRUE	TRUE	Disease resistance protein (CC-NBS-LRR class) family	tandem	3
AT1G58410.1		1	21701185	21704255	REVERSE	1.62748	0	0	1.01041	0	0	FALSE	TRUE	TRUE	Disease resistance protein (CC-NBS-LRR class) family	tandem	3
AT1G58602.1	RPP7	1	21746373	21764969	FORWARD	9.44657	0.000195417	0.000631652	6.65108	0.000997611	0.00375083	FALSE	TRUE	TRUE	LRR and NB-ARC domains-containing disease resistance protein	complex	5
AT1G58807.1		1	21780185	21784296	FORWARD	0	0	0	0	0	0	FALSE	TRUE	TRUE	Disease resistance protein (CC-NBS-LRR class) family	complex	5
AT1G58848.1		1	21791783	21797050	FORWARD	0	0	0	0	0	0	FALSE	TRUE	TRUE	Disease resistance protein (CC-NBS-LRR class) family	complex	5
AT1G59124.1		1	21816443	21820572	FORWARD	0	0	0	0	0	0	FALSE	TRUE	TRUE	Disease resistance protein (CC-NBS-LRR class) family	complex	5
AT1G59218.1		1	21828033	21832708	FORWARD	0	0	0	0	0	0	FALSE	TRUE	TRUE	Disease resistance protein (CC-NBS-LRR class) family	complex	5
AT1G59620.1	CW9	1	21902284	21905685	FORWARD	35.3229	0.00545993	0.0194562	39.6725	0.00800177	0.0341895	FALSE	TRUE	FALSE	Disease resistance protein (CC-NBS-LRR class) family	singleton	1
AT1G59780.1		1	21993581	21997691	REVERSE	23.1681	0.00505852	0.0177172	9.39086	0.0059891	0.0238385	FALSE	TRUE	TRUE	NB-ARC domain-containing disease resistance protein	singleton	1
AT1G60320.1		1	22235091	22235606	FORWARD	0.657342	0	0	1.17013	0.00100807	0.00420077	TRUE	FALSE	FALSE	Toll-Interleukin-Resistance (TIR) domain family protein	singleton	1
AT1G61105.1		1	22513585	22514492	REVERSE	11.0465	0.00355769	0.0141778	4.1736	0.00420104	0.0179534	TRUE	FALSE	FALSE	Toll-Interleukin-Resistance (TIR) domain family protein	singleton	1
AT1G61180.2		1	22551345	22554649	FORWARD	87.4157	0.0021992	0.00750685	47.9289	0.0067152	0.0254701	FALSE	TRUE	TRUE	LRR and NB-ARC domains-containing disease resistance protein	tandem	2
AT1G61190.1	RPP39	1	22557602	22560687	FORWARD	87.4157	0.00346748	0.0115835	179.885	0.0114057	0.0465103	FALSE	TRUE	TRUE	LRR and NB-ARC domains-containing disease resistance protein	tandem	2
AT1G61300.1		1	22607466	22610273	REVERSE	44.447	0.00359506	0.0118919	99.2754	0.00938571	0.0377334	FALSE	TRUE	TRUE	LRR and NB-ARC domains-containing disease resistance protein	tandem	2
AT1G61310.1		1	22613063	22615943	REVERSE	44.465	0.00126143	0.0039675	62.7472	0.00662018	0.0267346	FALSE	TRUE	TRUE	LRR and NB-ARC domains-containing disease resistance protein	tandem	2
AT1G62630.1		1	23185912	23188593	FORWARD	36.1691	0.00858182	0.0293188	15.058	0.00407289	0.0147809	FALSE	TRUE	TRUE	Disease resistance protein (CC-NBS-LRR class) family	singleton	1
AT1G63350.1	HRG4	1	23494935	23497631	REVERSE	54.1194	0	0	2.57401	0	0	FALSE	TRUE	TRUE	Disease resistance protein (CC-NBS-LRR class) family	tandem	2
AT1G63360.1	HRG5	1	23499515	23502169	REVERSE	54.7495	0.00197716	0.00579752	15.4152	0.00228573	0.00817894	FALSE	TRUE	TRUE	Disease resistance protein (CC-NBS-LRR class) family	tandem	2
AT1G63730.1		1	23641770	23645132	FORWARD	3.55651	0.00396233	0.0144273	3.21911	0.00453708	0.0193745	TRUE	TRUE	TRUE	Disease resistance protein (TIR-NBS-LRR class) family	tandem	3
AT1G63740.1		1	23645429	23648973	FORWARD	1.07119	0.00324633	0.0117905	2.56536	0.00542909	0.0236229	TRUE	TRUE	TRUE	Disease resistance protein (TIR-NBS-LRR class) family	tandem	3
AT1G63750.3	HRG6	1	23650848	23655359	FORWARD	12.8295	0.00192412	0.00715392	13.4946	0.0051494	0.0220207	TRUE	TRUE	TRUE	Disease resistance protein (TIR-NBS-LRR class) family	tandem	3
AT1G63860.1		1	23701484	23706005	REVERSE	0.241427	0.000133944	0.000417089	0.834147	0.00180214	0.00681337	TRUE	TRUE	TRUE	Disease resistance protein (TIR-NBS-LRR class) family	tandem	3
AT1G63870.1		1	23707131	23711901	REVERSE	0.878957	0	0	1.31839	0.000145369	0.000497653	TRUE	TRUE	TRUE	Disease resistance protein (TIR-NBS-LRR class) family	tandem	3
AT1G63880.1		1	23712276	23716124	REVERSE	8.47304	0.00671422	0.0225309	6.29585	0.00518049	0.0211794	TRUE	TRUE	TRUE	Disease resistance protein (TIR-NBS-LRR class) family	tandem	3
AT1G64070.1	RLM1	1	23779949	23783449	FORWARD	1.27086	0.00980371	0.0326923	0.769041	0.00212959	0.00886578	TRUE	TRUE	TRUE	Disease resistance protein (TIR-NBS-LRR class) family	singleton	1
AT1G65390.1		1	24292478	24294631	FORWARD	14.8532	0.00656124	0.0239061	10.0792	0.00627869	0.0253472	TRUE	FALSE	FALSE	phloem protein 2 A5	singleton	1
AT1G65850.2	HRG1	1	24494678	24498542	FORWARD	14.7469	0.00558943	0.0207313	18.4061	0.00614599	0.0262447	TRUE	TRUE	TRUE	Disease resistance protein (TIR-NBS-LRR class) family	singleton	1
AT1G66090.1		1	24602146	24604763	FORWARD	4.48909	0.00347037	0.0131417	10.0887	0.00377508	0.0153386	TRUE	TRUE	FALSE	Disease resistance protein (TIR-NBS class)	singleton	1
AT1G69550.1		1	26148021	26153555	REVERSE	9.82412	0.00868146	0.0311939	18.0517	0.00827003	0.0331865	TRUE	TRUE	TRUE	disease resistance protein (TIR-NBS-LRR class)	singleton	1
AT1G72840.2		1	27409237	27413851	REVERSE	0.246906	0	0	0.137421	0	0	TRUE	TRUE	TRUE	Disease resistance protein (TIR-NBS-LRR class)	complex	11
AT1G72850.1		1	27413971	27415335	FORWARD	0.246906	0	0	0.137421	0	0	TRUE	TRUE	FALSE	Disease resistance protein (TIR-NBS class)	complex	11
AT1G72860.1		1	27416228	27420778	REVERSE	0.246906	0	0	0.137421	0	0	TRUE	TRUE	TRUE	Disease resistance protein (TIR-NBS-LRR class) family	complex	11
AT1G72870.1		1	27421023	27423184	FORWARD	0.246906	0	0	0.137421	0	0	TRUE	TRUE	FALSE	Disease resistance protein (TIR-NBS class)	complex	11
AT1G72890.2		1	27429916	27431960	FORWARD	6.47831	0.00641732	0.0232614	8.38228	0.00551113	0.0235702	TRUE	TRUE	FALSE	Disease resistance protein (TIR-NBS class)	complex	11
AT1G72900.1		1	27432195	27433782	FORWARD	6.20392	0.00711985	0.0258505	5.99394	0.00545934	0.0221247	TRUE	TRUE	FALSE	Toll-Interleukin-Resistance (TIR) domain-containing protein	complex	11
AT1G72910.1		1	27435614	27437144	FORWARD	2.9235	0	0	1.62969	0.00169878	0.00583837	TRUE	TRUE	FALSE	Toll-Interleukin-Resistance (TIR) domain-containing protein	complex	11
AT1G72920.1		1	27437928	27439091	FORWARD	2.9235	0	0	4.05513	0.00297919	0.00977654	TRUE	FALSE	FALSE	Toll-Interleukin-Resistance (TIR) domain family protein	complex	11
AT1G72930.1		1	27439452	27440464	FORWARD	2.9235	0	0	9.54421	0.00547723	0.019451	TRUE	FALSE	FALSE	toll/interleukin-1 receptor-like	complex	11
AT1G72940.1		1	27442238	27443856	FORWARD	3.68265	0.00274353	0.0100547	5.46296	0.00364127	0.0151138	TRUE	TRUE	FALSE	Toll-Interleukin-Resistance (TIR) domain-containing protein	complex	11
AT1G72950.1		1	27444585	27445980	FORWARD	3.98251	0.00607432	0.0198397	4.33574	0.00409873	0.0176202	TRUE	TRUE	FALSE	Disease resistance protein (TIR-NBS class)	complex	11
AT2G03030.1		2	889764	890520	FORWARD	15.3315	0.00160025	0.00190626	7.85734	0.00206142	0.00553493	TRUE	FALSE	FALSE	Toll-Interleukin-Resistance (TIR) domain family protein	singleton	1
AT2G03300.1		2	1003468	1004222	REVERSE	45.8053	0.000534831	6.71e-05	20.333	0.00344481	0.013356	TRUE	FALSE	FALSE	Toll-Interleukin-Resistance (TIR) domain family protein	singleton	1
AT2G14080.1		2	5925186	5929600	FORWARD	24.695	0.0176976	0.0637097	28.4241	0.0117818	0.0439968	TRUE	TRUE	TRUE	Disease resistance protein (TIR-NBS-LRR class) family	singleton	1
AT2G16870.1		2	7308077	7311686	REVERSE	1.01984	0.00777394	0.0287247	0.847609	0.00489907	0.0210325	TRUE	TRUE	TRUE	Disease resistance protein (TIR-NBS-LRR class) family	singleton	1
AT2G17050.1		2	7410835	7415610	REVERSE	6.11968	0.00443873	0.0166577	10.2828	0.00432019	0.0179506	TRUE	TRUE	TRUE	disease resistance protein (TIR-NBS-LRR class), putative	inverted	2
AT2G17060.1		2	7422411	7426877	FORWARD	13.1247	0.0062373	0.0229956	10.1618	0.00520127	0.0221163	TRUE	TRUE	TRUE	Disease resistance protein (TIR-NBS-LRR class) family	inverted	2
AT2G20142.1		2	8695374	8696643	FORWARD	0.901624	0.00381541	0.0137048	1.32426	0.00327663	0.0133638	TRUE	FALSE	FALSE	Toll-Interleukin-Resistance (TIR) domain family protein	singleton	1
AT2G32140.1		2	13655627	13657175	REVERSE	2.73587	0.00273717	0.00970818	2.73742	0.00347001	0.0147653	TRUE	FALSE	FALSE	transmembrane receptors	singleton	1
AT3G04210.1		3	1105963	1108069	REVERSE	2.45727	0.00306633	0.0122377	3.46592	0.00271563	0.0106853	TRUE	TRUE	FALSE	Disease resistance protein (TIR-NBS class)	tandem	2
AT3G04220.1		3	1109118	1112188	REVERSE	3.93875	0.00282698	0.0099749	1.86878	0.0019761	0.00774228	TRUE	TRUE	TRUE	Disease resistance protein (TIR-NBS-LRR class) family	tandem	2
AT3G07040.1	RPM1	3	2225952	2229024	REVERSE	0.00817148	0	0	0.00552765	5.64e-05	1.09e-05	FALSE	TRUE	TRUE	NB-ARC domain-containing disease resistance protein	singleton	1
AT3G14460.1		3	4851990	4856264	REVERSE	1.05841	0.00916219	0.0337938	0.477068	0.00365029	0.0168813	FALSE	TRUE	TRUE	LRR and NB-ARC domains-containing disease resistance protein	inverted	2
AT3G14470.1		3	4857940	4861247	FORWARD	1.57977	0.00848365	0.0310486	0.035451	0.00550357	0.0234036	FALSE	TRUE	TRUE	NB-ARC domain-containing disease resistance protein	inverted	2
AT3G15700.1		3	5321136	5322376	REVERSE	0.016877	0.00260305	0.0109242	0.066159	0.00209575	0.00514093	FALSE	TRUE	FALSE	P-loop containing nucleoside triphosphate hydrolases superfamily protein	singleton	1
AT3G25510.1		3	9260838	9268797	REVERSE	7.25279	0.0063664	0.0230965	7.66574	0.0055981	0.0238693	TRUE	TRUE	TRUE	disease resistance protein (TIR-NBS-LRR class), putative	singleton	1
AT3G44400.1		3	16045954	16049668	REVERSE	21.3696	0.00103259	0.00370036	104.01	0.00975457	0.0383603	TRUE	TRUE	TRUE	Disease resistance protein (TIR-NBS-LRR class) family	tandem	2
AT3G44480.1	RPP1	3	16090564	16096359	REVERSE	43.9415	0.00299574	0.00964655	97.2678	0.00619245	0.0238134	TRUE	TRUE	TRUE	Disease resistance protein (TIR-NBS-LRR class) family	tandem	2
AT3G44630.3	DM2	3	16195984	16200595	FORWARD	117.106	0.00280172	0.00870871	98.3659	0.00639117	0.0240144	TRUE	TRUE	TRUE	Disease resistance protein (TIR-NBS-LRR class) family	tandem	2
AT3G44670.1		3	16216950	16221617	FORWARD	69.3693	0.00358989	0.0122488	89.2997	0.00549732	0.0206278	TRUE	TRUE	TRUE	Disease resistance protein (TIR-NBS-LRR class) family	tandem	2
AT3G46530.1	RPP13	3	17130367	17133338	REVERSE	10.5638	0.0127715	0.0454453	10.5731	0.0107347	0.0440893	FALSE	TRUE	TRUE	NB-ARC domain-containing disease resistance protein	singleton	1
AT3G46710.1		3	17206489	17209032	REVERSE	6.51816	0.00809499	0.0294563	8.09687	0.0063385	0.0269228	FALSE	TRUE	TRUE	NB-ARC domain-containing disease resistance protein	tandem	2
AT3G46730.1		3	17213069	17215612	REVERSE	0.64008	0.0046824	0.0169274	1.35254	0.00184021	0.00750369	FALSE	TRUE	TRUE	NB-ARC domain-containing disease resistance protein	tandem	2
AT3G50950.2	ZAR1	3	18935714	18938685	FORWARD	5.3834	0.00475535	0.0174668	2.96677	0.00379215	0.0165098	FALSE	TRUE	TRUE	HOPZ-ACTIVATED RESISTANCE 1	singleton	1
AT3G51560.1		3	19121808	19125913	REVERSE	0.00128395	0	0	1.3823	0.00282928	0.0116535	TRUE	TRUE	TRUE	Disease resistance protein (TIR-NBS-LRR class) family	inverted	2
AT3G51570.1		3	19126358	19130456	FORWARD	0.00128395	4.93e-05	1.24e-05	3.47656	0.00203041	0.00817886	TRUE	TRUE	TRUE	Disease resistance protein (TIR-NBS-LRR class) family	inverted	2
AT4G04110.1		4	1972591	1974014	FORWARD	1.88611	0.0102084	0.0365346	0.0104939	0.00767098	0.0335117	TRUE	FALSE	FALSE	Toll-Interleukin-Resistance (TIR) domain family protein	singleton	1
AT4G08450.1		4	5365610	5371101	FORWARD	29.1454	0.0047791	0.0169706	19.856	0.00366225	0.0157059	TRUE	TRUE	TRUE	Disease resistance protein (TIR-NBS-LRR class) family	singleton	1
AT4G09360.1		4	5940186	5943280	FORWARD	0.00675815	0	0	0.0608041	0	0	FALSE	TRUE	TRUE	NB-ARC domain-containing disease resistance protein	tandem inverted	3
AT4G09420.1		4	5962181	5963791	REVERSE	0.00675815	0	0	0.0608041	0	0	TRUE	TRUE	FALSE	Disease resistance protein (TIR-NBS class)	tandem inverted	3
AT4G09430.1		4	5970932	5975375	FORWARD	0.00675815	0	0	0.0608041	0	0	TRUE	TRUE	TRUE	Disease resistance protein (TIR-NBS-LRR class) family	tandem inverted	3
AT4G10780.1		4	6634779	6637457	REVERSE	0.00636997	0	0	0.0102656	0	0	FALSE	TRUE	TRUE	LRR and NB-ARC domains-containing disease resistance protein	singleton	1
AT4G11170.1	RMG1	4	6811127	6817130	FORWARD	0.725206	0.00450607	0.0165902	2.77987	0.00678653	0.0283117	TRUE	TRUE	TRUE	Disease resistance protein (TIR-NBS-LRR class) family	inverted	2
AT4G11340.1		4	6894208	6899130	REVERSE	4.97168	0.00549552	0.0196314	1.63987	0.00271195	0.0114614	TRUE	FALSE	FALSE	Disease resistance protein (TIR-NBS-LRR class) family	inverted	2
AT4G12010.1		4	7197211	7201393	REVERSE	5.84284	0.0111496	0.0412066	6.01459	0.0103212	0.0439782	TRUE	TRUE	TRUE	Disease resistance protein (TIR-NBS-LRR class) family	inverted	2
AT4G12020.2		4	7201656	7209648	FORWARD	0.554374	0.00507715	0.0185906	0.627167	0.00199571	0.00850744	FALSE	TRUE	TRUE	protein kinase family protein	inverted	2
AT4G14370.1		4	8279641	8283263	REVERSE	10.8149	0.0143218	0.0521597	12.38	0.0104808	0.0439295	TRUE	TRUE	TRUE	Disease resistance protein (TIR-NBS-LRR class) family	singleton	1
AT4G16860.1	RPP4	4	9488466	9495816	REVERSE	50.3931	0.000274655	0.00107451	38.129	0.00332578	0.013045	TRUE	TRUE	TRUE	Disease resistance protein (TIR-NBS-LRR class) family	complex	8
AT4G16890.1	SNC1	4	9500506	9505455	REVERSE	50.3931	0.000244726	0.00027618	73.8282	0.00448358	0.0176028	TRUE	TRUE	TRUE	disease resistance protein (TIR-NBS-LRR class), putative	complex	8
AT4G16900.1		4	9511859	9516541	REVERSE	50.3931	0	0	0.243548	0.000259176	0.000837452	TRUE	TRUE	TRUE	Disease resistance protein (TIR-NBS-LRR class) family	complex	8
AT4G16920.1		4	9519173	9525691	REVERSE	50.3931	0.000433591	0.00140582	46.9023	0.00420239	0.0155172	TRUE	TRUE	TRUE	Disease resistance protein (TIR-NBS-LRR class) family	complex	8
AT4G16940.1		4	9533149	9537604	REVERSE	50.3931	0	0	65.8962	0	0	TRUE	TRUE	TRUE	Disease resistance protein (TIR-NBS-LRR class) family	complex	8
AT4G16950.1	RPP5	4	9538798	9544467	REVERSE	50.3931	0	0	45.116	0.00180422	0.00671967	TRUE	TRUE	TRUE	Disease resistance protein (TIR-NBS-LRR class) family	complex	8
AT4G16960.1		4	9546343	9551007	REVERSE	50.3931	0.000432795	0.00123733	64.2386	0	0	TRUE	TRUE	TRUE	Disease resistance protein (TIR-NBS-LRR class) family	complex	8
AT4G16990.2	RLM3	4	9560135	9565454	FORWARD	0.956915	7.59e-05	2.14e-05	0.21009	0	0	TRUE	TRUE	FALSE	disease resistance protein (TIR-NBS class), putative	complex	8
AT4G19050.1		4	10439984	10444121	REVERSE	6.69082	0.0129297	0.0470141	4.20422	0.00854791	0.0357917	FALSE	TRUE	TRUE	NB-ARC domain-containing disease resistance protein	tandem	2
AT4G19060.1		4	10444916	10446300	REVERSE	5.05671	0.0137029	0.0491249	4.1165	0.00738623	0.031297	FALSE	TRUE	FALSE	P-loop containing nucleoside triphosphate hydrolases superfamily protein	tandem	2
AT4G19500.1		4	10625659	10630395	FORWARD	0.21438	0.00238681	0.00816091	0.137836	0	0	TRUE	TRUE	TRUE	nucleoside-triphosphatases;transmembrane receptors;nucleotide binding;ATP binding	tandem inverted	4
AT4G19510.1		4	10633685	10639001	FORWARD	0.207252	0.0035694	0.0123678	0.132803	0.001924	0.00796118	TRUE	TRUE	TRUE	Disease resistance protein (TIR-NBS-LRR class)	tandem inverted	4
AT4G19520.1		4	10639269	10647079	REVERSE	0.0597384	0	0	0.116791	0	0	TRUE	TRUE	TRUE	disease resistance protein (TIR-NBS-LRR class) family	tandem inverted	4
AT4G19530.1		4	10651744	10657282	FORWARD	5.42571	0.00225992	0.0083276	6.36533	0.00187819	0.00665368	TRUE	TRUE	TRUE	disease resistance protein (TIR-NBS-LRR class) family	tandem inverted	4
AT4G19920.1		4	10797217	10798388	REVERSE	9.61058	0.00551259	0.0159632	6.32616	0.00503004	0.0208306	TRUE	FALSE	FALSE	Toll-Interleukin-Resistance (TIR) domain family protein	singleton	1
AT4G23440.1		4	12237765	12240826	FORWARD	0.214437	0.00613213	0.0229684	1.22639	0.00203853	0.0083361	TRUE	FALSE	FALSE	Disease resistance protein (TIR-NBS class)	inverted	2
AT4G23510.1		4	12267516	12270543	REVERSE	0.101804	0.00133354	0.00473638	1.96243	0.00355023	0.014913	TRUE	FALSE	FALSE	Disease resistance protein (TIR-NBS-LRR class) family	inverted	2
AT4G26090.1	RPS2	4	13224338	13227872	FORWARD	3.79541	0.00662525	0.0245466	1.76446	0.00299199	0.0129685	FALSE	TRUE	TRUE	NB-ARC domain-containing disease resistance protein	singleton	1
AT4G27190.1		4	13620977	13623934	REVERSE	0.0340694	0	0	0.112665	0	0	FALSE	TRUE	TRUE	NB-ARC domain-containing disease resistance protein	tandem	2
AT4G27220.1		4	13633953	13636712	REVERSE	0.0340694	0	0	0.112665	0	0	FALSE	TRUE	TRUE	NB-ARC domain-containing disease resistance protein	tandem	2
AT4G33300.1		4	16051051	16056526	REVERSE	1.2619	0.0028021	0.0100877	2.37572	0.00310301	0.0128055	FALSE	TRUE	TRUE	ADR1-like 1	singleton	1
AT4G36140.1		4	17098956	17104479	REVERSE	0.000848168	0.00391078	0.0136963	2.32132	0.0021344	0.0084254	TRUE	TRUE	TRUE	disease resistance protein (TIR-NBS-LRR class), putative	inverted	2
AT4G36150.1		4	17104719	17108711	FORWARD	1.29921	0.0117307	0.0414428	3.9716	0.0092057	0.0386193	TRUE	TRUE	TRUE	Disease resistance protein (TIR-NBS-LRR class) family	inverted	2
AT5G04720.1		5	1360712	1363884	FORWARD	1.34868	0.00229069	0.00847738	1.69534	0.00240438	0.00995833	FALSE	TRUE	TRUE	ADR1-like 2	singleton	1
AT5G05400.1		5	1597745	1600369	REVERSE	0.202665	0	0	0.00191494	0	0	FALSE	TRUE	TRUE	LRR and NB-ARC domains-containing disease resistance protein	singleton	1
AT5G11250.1		5	3587978	3591960	REVERSE	1.62003	0.00942836	0.0341165	0.514342	0.0023072	0.00966257	TRUE	TRUE	TRUE	Disease resistance protein (TIR-NBS-LRR class)	singleton	1
AT5G17680.1		5	5822999	5827153	FORWARD	8.76357	0.00563664	0.0208076	0.00149385	0.00421474	0.0180936	TRUE	TRUE	TRUE	disease resistance protein (TIR-NBS-LRR class), putative	singleton	1
AT5G17880.1		5	5908874	5913099	REVERSE	0.147154	0.000429978	0.00127601	0.00850863	0	0	TRUE	TRUE	TRUE	disease resistance protein (TIR-NBS-LRR class)	tandem inverted	3
AT5G17890.1		5	5916970	5923355	FORWARD	0.0185349	0.000252927	0.000729444	0.00850863	0	0	TRUE	TRUE	TRUE	DA1-related protein 4	tandem inverted	3
AT5G17970.1		5	5948999	5951619	REVERSE	0.354967	0	0	0.0945691	0.00165384	0.00677809	TRUE	TRUE	TRUE	Disease resistance protein (TIR-NBS-LRR class) family	tandem inverted	3
AT5G18350.1		5	6074069	6078569	REVERSE	0.0395833	0.000134569	0.000300918	0.00161881	0	0	TRUE	TRUE	TRUE	Disease resistance protein (TIR-NBS-LRR class) family	tandem	3
AT5G18360.1		5	6080049	6083027	REVERSE	1.67749	0.00623521	0.0232216	1.94669	0.00407425	0.0175643	TRUE	TRUE	TRUE	Disease resistance protein (TIR-NBS-LRR class) family	tandem	3
AT5G18370.1		5	6085036	6088926	REVERSE	2.32933	0.00487753	0.0179317	3.18936	0.00240632	0.0104553	TRUE	TRUE	TRUE	Disease resistance protein (TIR-NBS-LRR class) family	tandem	3
AT5G22690.1		5	7541271	7545182	FORWARD	1.10649	0.00397398	0.0143408	0.258083	0.00150696	0.00629206	TRUE	TRUE	TRUE	Disease resistance protein (TIR-NBS-LRR class) family	singleton	1
AT5G35450.1		5	13667686	13671184	FORWARD	0.199172	0.000230807	0.000882712	0.0014214	4.96e-05	1.6e-06	FALSE	TRUE	TRUE	Disease resistance protein (CC-NBS-LRR class) family	singleton	1
AT5G36930.2		5	14567622	14572630	REVERSE	0.0861493	0.00137044	0.0044578	0.131458	0.000623077	0.00246595	TRUE	TRUE	TRUE	Disease resistance protein (TIR-NBS-LRR class) family	singleton	1
AT5G38340.1		5	15320507	15324061	FORWARD	25.3827	0.0120401	0.0427923	21.1016	0.00755984	0.0317611	TRUE	TRUE	TRUE	Disease resistance protein (TIR-NBS-LRR class) family	tandem	2
AT5G38350.1		5	15328659	15331528	FORWARD	20.3424	0.0170242	0.0618886	25.4815	0.0152848	0.0637339	FALSE	TRUE	TRUE	Disease resistance protein (NBS-LRR class) family	tandem	2
AT5G38850.1		5	15555156	15558732	FORWARD	2.00177	0.0079021	0.0280979	3.31183	0.00634999	0.0268256	TRUE	TRUE	TRUE	Disease resistance protein (TIR-NBS-LRR class)	singleton	1
AT5G40060.1		5	16034576	16039096	FORWARD	12.7895	0.00866365	0.0324981	10.6116	0.0063664	0.0274758	FALSE	TRUE	TRUE	Disease resistance protein (NBS-LRR class) family	tandem inverted	3
AT5G40090.1		5	16041919	16043494	REVERSE	5.14925	0.00871137	0.03126	7.60062	0.00528087	0.0199997	TRUE	TRUE	FALSE	Disease resistance protein (TIR-NBS class)	tandem inverted	3
AT5G40100.1		5	16043929	16047355	FORWARD	3.09944	0.00759992	0.0282382	2.15387	0.00511008	0.0217986	TRUE	TRUE	TRUE	Disease resistance protein (TIR-NBS-LRR class) family	tandem inverted	3
AT5G40910.1		5	16395507	16399129	FORWARD	0.477758	0	0	1.66419	0.00277575	0.0116882	TRUE	TRUE	TRUE	Disease resistance protein (TIR-NBS-LRR class) family	singleton	1
AT5G41540.1		5	16612659	16616063	REVERSE	25.5649	0.00183814	0.00608561	13.9653	0.00381913	0.0152996	TRUE	TRUE	TRUE	Disease resistance protein (TIR-NBS-LRR class) family	tandem	2
AT5G41550.1	DM1	5	16617232	16620785	REVERSE	27.3648	0.00789643	0.0286644	17.3883	0.00795226	0.0337349	TRUE	TRUE	TRUE	Disease resistance protein (TIR-NBS-LRR class) family	tandem	2
AT5G41740.2	DM1	5	16688626	16693119	FORWARD	8.11189	0.00035941	0.00121681	26.5304	0.00497711	0.0188805	TRUE	TRUE	TRUE	Disease resistance protein (TIR-NBS-LRR class) family	tandem	2
AT5G41750.1		5	16693909	16698943	FORWARD	18.8695	0.00248614	0.00824608	35.9697	0.00440789	0.0169018	TRUE	TRUE	TRUE	Disease resistance protein (TIR-NBS-LRR class) family	tandem	2
AT5G43470.1	RPP8	5	17462611	17467448	REVERSE	148.583	0.00659363	0.0224044	122.694	0.00756201	0.0306858	FALSE	TRUE	TRUE	Disease resistance protein (CC-NBS-LRR class) family	singleton	1
AT5G43730.1		5	17560179	17562929	FORWARD	1.53764	0.00594467	0.020278	13.2362	0.00869779	0.0358204	FALSE	TRUE	TRUE	Disease resistance protein (CC-NBS-LRR class) family	tandem	2
AT5G43740.1		5	17564738	17568802	FORWARD	1.03385	0.0018377	0.00654553	3.30881	0.000383886	0.00135233	FALSE	TRUE	TRUE	Disease resistance protein (CC-NBS-LRR class) family	tandem	2
AT5G44510.1	TAO1	5	17929673	17934188	REVERSE	0.222765	0.00952268	0.03467	0.596298	0.00767886	0.0306384	TRUE	TRUE	TRUE	target of AVRB operation1	singleton	1
AT5G44870.1	TTR1	5	18114666	18118608	FORWARD	0.965327	0.00691258	0.0230018	3.23395	0.00285829	0.0104095	TRUE	TRUE	TRUE	Disease resistance protein (TIR-NBS-LRR class) family	complex	10
AT5G44900.1		5	18135446	18136438	FORWARD	9.14676	0.0103694	0.0380002	14.7063	0.00907977	0.0382004	TRUE	FALSE	FALSE	Toll-Interleukin-Resistance (TIR) domain family protein	complex	10
AT5G44910.1		5	18137354	18138235	FORWARD	6.54776	0.00824076	0.0307414	7.20024	0.00648733	0.0273312	TRUE	FALSE	FALSE	Toll-Interleukin-Resistance (TIR) domain family protein	complex	10
AT5G44920.1		5	18138775	18140190	FORWARD	8.63726	0.0101235	0.0375277	3.72907	0.00587758	0.0253803	TRUE	FALSE	FALSE	Toll-Interleukin-Resistance (TIR) domain family protein	complex	10
AT5G45000.1		5	18165383	18167193	FORWARD	13.6994	0.00657759	0.0242121	11.6077	0.00373393	0.0152575	TRUE	FALSE	FALSE	Disease resistance protein (TIR-NBS-LRR class) family	complex	10
AT5G45050.1	RRS1B	5	18176914	18181805	REVERSE	0.210181	0.00734627	0.0269621	0.812747	0.00535194	0.022858	FALSE	TRUE	TRUE	Disease resistance protein (TIR-NBS-LRR class)	complex	10
AT5G45060.1	RPS4B	5	18182038	18186495	FORWARD	0.747323	0.0114581	0.0421799	1.40587	0.00820659	0.0354845	TRUE	TRUE	TRUE	Disease resistance protein (TIR-NBS-LRR class) family	complex	10
AT5G45070.1		5	18187630	18189431	REVERSE	0.0525324	0	0	0.0987278	0	0	TRUE	FALSE	FALSE	phloem protein 2-A8	complex	10
AT5G45080.1		5	18191575	18193207	REVERSE	0.0525324	0	0	0.0987278	0	0	TRUE	FALSE	FALSE	phloem protein 2-A6	complex	10
AT5G45090.1		5	18202753	18205000	REVERSE	0.0525324	0	0	0.0987278	0	0	TRUE	FALSE	FALSE	phloem protein 2-A7	complex	10
AT5G45200.1	HRG7	5	18283967	18290332	REVERSE	5.23873	0.0058673	0.0212303	6.95733	0.00577417	0.0244481	TRUE	TRUE	TRUE	Disease resistance protein (TIR-NBS-LRR class) family	complex	7
AT5G45210.1	HRG8	5	18295521	18298434	FORWARD	12.5033	0.00956143	0.0352554	15.4254	0.00850877	0.0362649	TRUE	TRUE	TRUE	Disease resistance protein (TIR-NBS-LRR class) family	complex	7
AT5G45220.1		5	18298926	18301069	REVERSE	3.31953	0.00310758	0.010887	1.52133	0.000566101	0.00202722	TRUE	FALSE	FALSE	Disease resistance protein (TIR-NBS-LRR class) family	complex	7
AT5G45230.1		5	18302147	18308303	REVERSE	2.11955	0	0	0.108362	0	0	TRUE	TRUE	TRUE	Disease resistance protein (TIR-NBS-LRR class) family	complex	7
AT5G45240.1		5	18313706	18319089	FORWARD	2.11955	0	0	0.108362	0	0	TRUE	TRUE	TRUE	Disease resistance protein (TIR-NBS-LRR class)	complex	7
AT5G45250.1	RPS4	5	18321914	18326022	REVERSE	0.763031	0.00348864	0.011885	1.38749	0.00274282	0.0116164	TRUE	TRUE	TRUE	Disease resistance protein (TIR-NBS-LRR class) family	complex	7
AT5G45260.1	RRS1	5	18326203	18332609	FORWARD	5.5554	0.00469532	0.016175	6.09611	0.00424879	0.0178262	FALSE	TRUE	TRUE	Disease resistance protein (TIR-NBS-LRR class)	complex	7
AT5G45440.1		5	18412308	18413555	REVERSE	7.07477	0.0119716	0.0437358	4.97908	0.00833599	0.0312321	FALSE	TRUE	FALSE	P-loop containing nucleoside triphosphate hydrolases superfamily protein	tandem inverted	3
AT5G45490.1		5	18431003	18432397	FORWARD	0.69345	0.00173676	0.0054081	0.975203	0.00211298	0.0074568	FALSE	TRUE	FALSE	P-loop containing nucleoside triphosphate hydrolases superfamily protein	tandem inverted	3
AT5G45510.1		5	18444657	18449446	FORWARD	4.54482	0.00969451	0.0355725	3.65337	0.0055021	0.0228187	FALSE	FALSE	TRUE	Leucine-rich repeat (LRR) family protein	tandem inverted	3
AT5G46260.1	HRG2	5	18759102	18763358	REVERSE	20.2171	0.00649756	0.023458	14.1462	0.00549858	0.0228477	TRUE	TRUE	TRUE	disease resistance protein (TIR-NBS-LRR class) family	tandem	2
AT5G46270.1	HRG3	5	18764349	18769090	REVERSE	38.0763	0.00745092	0.025845	21.5814	0.00647191	0.0260256	TRUE	TRUE	TRUE	Disease resistance protein (TIR-NBS-LRR class) family	tandem	2
AT5G46450.1		5	18835618	18839546	FORWARD	1.26683	0.00585809	0.0215245	2.09385	0.00441305	0.0184845	TRUE	TRUE	TRUE	Disease resistance protein (TIR-NBS-LRR class) family	complex	6
AT5G46470.1	RPS6	5	18842701	18849741	FORWARD	0.472154	0.00527615	0.0186772	0.347683	0.00332445	0.0148254	TRUE	TRUE	TRUE	disease resistance protein (TIR-NBS-LRR class) family	complex	6
AT5G46490.2		5	18850776	18853843	FORWARD	0.778849	0	0	1.66097	0.000565152	0.00185916	TRUE	TRUE	TRUE	Disease resistance protein (TIR-NBS-LRR class) family	complex	6
AT5G46500.1		5	18856454	18857787	FORWARD	0.748343	0.000756742	0.00328317	0.498268	0.00116979	0.0035513	FALSE	FALSE	FALSE		complex	6
AT5G46510.1		5	18860451	18867013	FORWARD	0.70227	0	0	0.49127	0	0	TRUE	TRUE	TRUE	Disease resistance protein (TIR-NBS-LRR class) family	complex	6
AT5G46520.1		5	18867767	18872415	FORWARD	2.51095	0.000477713	0.00128788	4.07642	0.00119347	0.00457358	TRUE	TRUE	TRUE	Disease resistance protein (TIR-NBS-LRR class) family	complex	6
AT5G47250.1		5	19185794	19188745	REVERSE	5.66953	0.00485596	0.0179282	6.03461	0.00593233	0.0256942	FALSE	TRUE	TRUE	LRR and NB-ARC domains-containing disease resistance protein	tandem inverted	3
AT5G47260.1		5	19189411	19192516	FORWARD	1.86464	0.00767033	0.0276883	2.74568	0.00591732	0.0248213	FALSE	TRUE	TRUE	ATP binding;GTP binding;nucleotide binding;nucleoside-triphosphatases	tandem inverted	3
AT5G47280.1		5	19193157	19195559	FORWARD	0.211533	0	0	0.353552	0	0	FALSE	TRUE	TRUE	ADR1-like 3	tandem inverted	3
AT5G48620.1		5	19716476	19721452	FORWARD	48.0634	0.00336701	0.0108957	91.1312	0.00829144	0.0325407	FALSE	TRUE	TRUE	Disease resistance protein (CC-NBS-LRR class) family	singleton	1
AT5G48770.1		5	19773277	19777242	REVERSE	0.119367	0	0	0.0174713	0	0	TRUE	TRUE	TRUE	Disease resistance protein (TIR-NBS-LRR class) family	inverted	2
AT5G48780.1		5	19777468	19779604	FORWARD	0.119367	0	0	0.0174713	0	0	TRUE	TRUE	FALSE	disease resistance protein (TIR-NBS class)	inverted	2
AT5G49140.1	HRG9	5	19919085	19923415	REVERSE	0.0138846	0	0	0.00189519	0	0	TRUE	TRUE	TRUE	Disease resistance protein (TIR-NBS-LRR class) family	singleton	1
AT5G51630.1		5	20970030	20974916	FORWARD	0.0931012	0	0	0.00637654	0	0	TRUE	TRUE	TRUE	Disease resistance protein (TIR-NBS-LRR class) family	singleton	1
AT5G56220.1		5	22754818	22757920	FORWARD	0.329137	0.00527032	0.0194544	0.00132269	0.0035203	0.0150206	TRUE	TRUE	FALSE	P-loop containing nucleoside triphosphate hydrolases superfamily protein	singleton	1
AT5G58120.1		5	23517492	23521067	FORWARD	2.2869	0.0107837	0.0396384	4.17265	0.00911551	0.0383047	TRUE	TRUE	TRUE	Disease resistance protein (TIR-NBS-LRR class) family	singleton	1
AT5G63020.1		5	25283063	25286002	REVERSE	0.349761	0.00899617	0.0331396	0.684575	0.00465908	0.0198096	FALSE	TRUE	TRUE	Disease resistance protein (CC-NBS-LRR class) family	singleton	1
AT5G66630.1		5	26592648	26595922	FORWARD	0.000308546	0.00147956	0.00486617	0.00146088	0.000635317	0.00165977	FALSE	TRUE	FALSE	DA1-related protein 5	singleton	1
AT5G66900.1		5	26714764	26717788	REVERSE	0.616669	0.00500575	0.0183785	1.05901	0.00183419	0.00771781	FALSE	TRUE	TRUE	Disease resistance protein (CC-NBS-LRR class) family	tandem	2
AT5G66910.1		5	26718232	26721256	REVERSE	0.00142029	0.00627388	0.0223622	0.835263	0.00263665	0.0113098	FALSE	TRUE	TRUE	Disease resistance protein (CC-NBS-LRR class) family	tandem	2
